# Supplementary material for: Identification and functional analysis of the DOF gene family in Populus simonii: implications for development and stress response
Source: Front Plant Sci. 2024 May 8;15:1412175. doi: 10.3389/fpls.2024.1412175 (PMC11109421; doi:10.3389/fpls.2024.1412175)
Supplement: Supplementary file 1 [file Table_1.xlsx]

## Sheet: Sheet1
Table S1. Specific primers used for qRT-PCR analysis
Sequence ID	Direction	Primer Sequence
PSDOF1	F	GCTCAGTGGCCACAGGAG
PSDOF1	R	CGGACAGTTGAGGGCCTG
PSDOF5	F	GCACAGTGCAGGTCCCTT
PSDOF5	R	AACACAGGCCTTCCGCAT
PSDOF6	F	CAAACACCAAACGCGCCA
PSDOF6	R	TGACGAGGTCGCTGAGGA
PSDOF7	F	GCTCAGTGGCCACAGGAG
PSDOF7	R	GGCCTTGCCTTCCTCTCT
PSDOF9	F	ACTGGACGAGAGGTGGAACT
PSDOF9	R	GGCTGGTCTCCTGACACG
PSDOF11	F	GATCCTTCCATGCCCCCG
PSDOF11	R	TGTCGGGGTTGGTTCACG
PSDOF19	F	TGAGATGCCCTCGATGCG
PSDOF19	R	ACAGAAGTGGCGAGGCTG
PSDOF21	F	TAGCCTCTCCCAGCCTCG
PSDOF21	R	TACAGCCACCGCCAACAG
PSDOF22	F	ACCGCCATGTGCATCCTC
PSDOF22	R	ATTTGGTGCCGTCCCTGG
PSDOF25	F	ATCCACCCAACTGGCAGC
PSDOF25	R	GACGGCGGTGGAAGTTGA
PSDOF34	F	AACGACTGAGCCACTGCC
PSDOF34	R	GTCCAGTAACGGCGGCAT
PSDOF35	F	CCCACCAAGCCTCTCACA
PSDOF35	R	TGCATAGCTGGGAATGCCA
PSDOF36	F	TCAGTGGCCACAGGGGAT
PSDOF36	R	TTCCTTTTGCGGCCTTGC
PSDOF37	F	TGTCCTCCGCAACGTTCC
PSDOF37	R	TCCTGTAGCTCCTGCGGT
PSDOF40	F	CCCAGGAGAAGCCGCAAA
PSDOF40	R	AGAGTCCTCGCCCACCAA
Actin	F	GGATATTCAGCCCCTTGTCTG
Actin	R	TCGTCACCAACATAAGCATCC

## Sheet: Sheet2
Table S2. Basic information of the DOF genes in Populus simonii
Sequence ID	Number of Amino Acid	Molecular Weight	Theoretical pI	Instability Index	Aliphatic Index	Grand Average of Hydropathicity
PSDOF1	281	17698.9	4.76	38.85	63.84	-0.648
PSDOF2	325	17926.3	4.86	39.83	59.42	-0.598
PSDOF3	300	25489.4	5.25	40.59	62.43	-0.697
PSDOF4	264	25980	5.44	41.07	48.07	-0.526
PSDOF5	253	27513.2	5.56	42.26	55.57	-0.682
PSDOF6	369	27516.2	5.65	44.64	63.44	-0.621
PSDOF7	279	27829.1	5.95	45.61	63.62	-0.635
PSDOF8	304	28108.2	6.19	45.65	59.64	-0.785
PSDOF9	343	28602.5	6.4	46.54	56.53	-0.717
PSDOF10	159	30689.2	6.41	46.68	47.17	-0.882
PSDOF11	503	30910.4	6.43	47.5	50.44	-0.89
PSDOF12	253	31932.1	6.44	47.69	56.72	-0.363
PSDOF13	315	32100.2	6.48	47.93	65.08	-0.474
PSDOF14	341	32653.9	6.53	48.74	59.27	-0.573
PSDOF15	301	33674.5	6.76	49.03	62.19	-0.707
PSDOF16	326	33866.5	6.88	50.11	51.56	-0.537
PSDOF17	288	33892.7	7.21	50.21	52.81	-0.819
PSDOF18	248	34002.8	7.68	50.51	59.88	-0.322
PSDOF19	323	34081.8	8.17	50.52	65.29	-0.433
PSDOF20	344	34183	8.28	50.97	54.22	-0.616
PSDOF21	346	34215.2	8.37	51.23	64.57	-0.542
PSDOF22	500	34582.6	8.42	52.3	47.82	-0.846
PSDOF23	325	34592.5	8.56	52.4	51.63	-0.538
PSDOF24	492	34667.7	8.57	52.64	54.49	-0.741
PSDOF25	337	34908.9	8.63	52.83	61.04	-0.521
PSDOF26	305	35218.4	8.68	53.37	59.74	-0.758
PSDOF27	324	35440.4	8.68	53.5	50.86	-0.906
PSDOF28	357	35624.2	8.73	54.12	60.36	-0.628
PSDOF29	161	36497.8	8.83	54.33	56.27	-0.743
PSDOF30	296	36923	8.96	54.62	43.58	-0.859
PSDOF31	333	36973.3	9.02	55.07	55.92	-0.874
PSDOF32	312	37066.9	9.1	55.12	58.72	-0.61
PSDOF33	494	37832.9	9.11	56.21	61.42	-0.577
PSDOF34	261	39136.6	9.15	57.59	46.7	-0.564
PSDOF35	261	39956.2	9.28	57.78	46.7	-0.835
PSDOF36	255	53442.9	9.28	62.08	49.02	-0.765
PSDOF37	321	53463.2	9.3	63.22	55.3	-0.808
PSDOF38	313	53769.5	9.33	63.58	56.65	-0.657
PSDOF39	288	54020.1	9.33	63.66	51.11	-0.798
PSDOF40	504	55102.7	9.39	67.12	48.79	-0.933
PSDOF41	493	55205.6	9.48	72.38	60.75	-0.549
